# Supplementary material for: Comparative analysis of common alignment tools for single-cell RNA sequencing
Source: Gigascience. 2022 Jan 27;11:giac001. doi: 10.1093/gigascience/giac001 (PMC8848315; doi:10.1093/gigascience/giac001)
Supplement: giac001_Supplemental_Files [file giac001_supplemental_files.zip]

Archive with 13 entries (13 files):
- Suppl_Figure_1_supplementary_material.pdf
- Suppl_Figure_2_supplementary_material.pdf
- Suppl_figure_3_supplementary_material.pdf
- Suppl_figure_4_supplementary_material.png
- Suppl_figure_5_supplementary_material.pdf
- Suppl_figure_6_supplementary_material.pdf
- Suppl_figure_7_supplementary_material.pdf
- Suppl_Table_1_supplementary_material.pdf
- Suppl_Table_2_supplementary_material.pdf
- Suppl_Table_3_supplementary_material.pdf
- Suppl_table_4_supplementary_material.pdf
- Suppl_table_5_supplementary_material.pdf
- Suppl_Table_6_supplementary_material.pdf
